# Supplementary material for: Neurexin 1 variants as risk factors for suicide death
Source: Mol Psychiatry. 2021 Jun 25;26(12):7436–45. doi: 10.1038/s41380-021-01190-2 (PMC8709873; doi:10.1038/s41380-021-01190-2)
Supplement: Supplementary file 2 — Supplementary Table 1: Medical Diagnostic Phenotypes of Cases with EMR Data [file 41380_2021_1190_MOESM2_ESM.xlsx]

## Sheet: Sheet1
Supplementary Table 1: Medical Diagnostic Phenotypes of Cases with EMR Data
Cluster Phenotype	Cases Without Variants (N=2,722)	Cases with Variants (N=19)
Alcohol	0.223	0.421
Anxiety Non-Trauma	0.387	0.474
Asthma	0.102	0.211
Bipolar	0.159	0.263
Cardiovascular	0.248	0.368
COPD	0.066	0.158
Dementia Neurodegenerative	0.08	0.053
Depression	0.509	0.631
Developmental	0.007	0
Drug	0.219	0.316
Eating	0.009	0.053
Head Injury	0.16	0.316
Immune Autoimmune	0.093	0.158
Impulse Control Disorders	0.069	0.053
Interpersonal Trauma	0.301	0.474
Migraine	0.072	0.053
Obesity	0.251	0.368
Pain	0.553	0.789
PD Cluster A	0.038	0.053
PD Cluster B	0.059	0
PD Cluster C	0.009	0
Schizophrenia Schizoaffective	0.04	0
Seizure	0.04	0.105
Sleep	0.077	0.105
Somatic	0.37	0.368
Suicidal Ideation	0.154	0.158
Self Injury	0.282	0.316
